# Supplementary material for: Genome-Wide Association Study Identifies the Crucial Candidate Genes for Teat Number in Crossbred Commercial Pigs
Source: Animals (Basel). 2023 Jun 5;13(11):1880. doi: 10.3390/ani13111880 (PMC10251818; doi:10.3390/ani13111880)
Supplement: Supplementary file 1 [file animals-13-01880-s001.zip]

Archive with 1 entries (1 files):
- animals-2381716-supplementary.xlsx
