# Supplementary material for: Genome-Wide Association Study Identifies the Crucial Candidate Genes for Teat Number in Crossbred Commercial Pigs
Source: Animals (Basel). 2023 Jun 5;13(11):1880. doi: 10.3390/ani13111880 (PMC10251818; doi:10.3390/ani13111880)
Supplement: Supplementary file 1 [file animals-13-01880-s001.zip › animals-2381716-supplementary.xlsx]

## Sheet: Sheet1
Supplementary Table S1. Number of teats phenotype record table
Name	Number of teats
DLY1	15
DLY2	14
DLY3	14
DLY4	14
DLY5	15
DLY6	13
DLY7	14
DLY8	12
DLY9	14
DLY10	12
DLY11	13
DLY12	12
DLY13	14
DLY14	14
DLY15	12
DLY16	16
DLY17	15
DLY18	14
DLY19	12
DLY20	12
DLY21	15
DLY22	14
DLY23	14
DLY24	12
DLY25	15
DLY26	14
DLY27	13
DLY28	14
DLY29	15
DLY30	14
DLY31	12
DLY32	14
DLY33	13
DLY34	12
DLY35	14
DLY36	13
DLY37	15
DLY38	16
DLY39	13
DLY40	14
DLY41	15
DLY42	16
DLY43	14
DLY44	14
DLY45	16
DLY46	14
DLY47	16
DLY48	14
DLY49	14
DLY50	14
DLY51	12
DLY52	12
DLY53	17
DLY54	16
DLY55	12
DLY56	14
DLY57	14
DLY58	14
DLY59	14
DLY60	12
DLY61	14
DLY62	14
DLY63	12
DLY64	14
DLY65	12
DLY66	14
DLY67	14
DLY68	16
DLY69	16
DLY70	14
DLY71	12
DLY72	12
DLY73	14
DLY74	14
DLY75	12
DLY76	14
DLY77	15
DLY78	14
DLY79	12
DLY80	15
DLY81	14
DLY82	12
DLY83	14
DLY84	14
DLY85	12
DLY86	14
DLY87	13
DLY88	16
DLY89	14
DLY90	14
DLY91	14
DLY92	14
DLY93	12
DLY94	14
DLY95	14
DLY96	14
DLY97	14
DLY98	12
DLY99	18
DLY100	13
DLY101	13
DLY102	14
DLY103	14
DLY104	14
DLY105	15
DLY106	14
DLY107	16
DLY108	13
DLY109	12
DLY110	15
DLY111	14
DLY112	14
DLY113	16
DLY114	12
DLY115	15
DLY116	14
DLY117	14
DLY118	14
DLY119	14
DLY120	14
DLY121	16
DLY122	14
DLY123	14
DLY124	12
DLY125	13
DLY126	14
DLY127	14
DLY128	14
DLY129	14
DLY130	12
DLY131	12
DLY132	13
DLY133	14
DLY134	14
DLY135	14
DLY136	14
DLY137	14
DLY138	14
DLY139	13
DLY140	15
DLY141	14
DLY142	16
DLY143	14
DLY144	14
DLY145	14
DLY146	16
DLY147	12
DLY148	16
DLY149	16
DLY150	12
DLY151	14
DLY152	14
DLY153	14
DLY154	14
DLY155	16
DLY156	16
DLY157	12
DLY158	14
DLY159	18
DLY160	14
DLY161	13
DLY162	14
DLY163	16
DLY164	16
DLY165	16
DLY166	16
DLY167	14
DLY168	14
DLY169	14
DLY170	16
DLY171	14
DLY172	15
DLY173	12
DLY174	14
DLY175	16
DLY176	14
DLY177	12
DLY178	14
DLY179	14
DLY180	12
DLY181	14
DLY182	13
DLY183	12
DLY184	14
DLY185	14
DLY186	14
DLY187	14
DLY188	15
DLY189	15
DLY190	13
DLY191	14
DLY192	15
DLY193	16
DLY194	13
DLY195	12
DLY196	14
DLY197	12
DLY198	14
DLY199	16
DLY200	14
DLY201	14
DLY202	14
DLY203	12
DLY204	12
DLY205	14
DLY206	12
DLY207	16
DLY208	12
DLY209	12
DLY210	14
DLY211	14
DLY212	17
DLY213	14
DLY214	14
DLY215	14
DLY216	15
DLY217	14
DLY218	16
DLY219	14
DLY220	14
DLY221	12
DLY222	13
DLY223	16
DLY224	12
DLY225	16
DLY226	14
DLY227	14
DLY228	13
DLY229	14
DLY230	13
DLY231	12
DLY232	12
DLY233	12
DLY234	12
DLY235	14
DLY236	12
DLY237	15
DLY238	14
DLY239	15
DLY240	12
DLY241	12
DLY242	16
DLY243	12
DLY244	14
DLY245	14
DLY246	15
DLY247	14
DLY248	14
DLY249	16
DLY250	14
DLY251	13
DLY252	14
DLY253	14
DLY254	16
DLY255	12
DLY256	14
DLY257	15
DLY258	12
DLY259	14
DLY260	14
DLY261	16
DLY262	12
DLY263	14
DLY264	14
DLY265	12
DLY266	15
DLY267	14
DLY268	15
DLY269	14
DLY270	15
DLY271	14
DLY272	14
DLY273	13
DLY274	16
DLY275	12
DLY276	12
DLY277	16
DLY278	14
DLY279	14
DLY280	15
DLY281	14
DLY282	14
DLY283	13
DLY284	12
DLY285	14
DLY286	14
DLY287	14
DLY288	14
DLY289	14
DLY290	16
DLY291	14
DLY292	14
DLY293	15
DLY294	14
DLY295	12
DLY296	14
DLY297	16
DLY298	12
DLY299	14
DLY300	16
DLY301	15
DLY302	12
DLY303	12
DLY304	15
DLY305	14
DLY306	12
DLY307	15
DLY308	14
DLY309	12
DLY310	12
DLY311	14
DLY312	14
DLY313	12
DLY314	14
DLY315	12
DLY316	17
DLY317	14
DLY318	14
DLY319	12
DLY320	14
DLY321	16
DLY322	14
DLY323	14
DLY324	14
DLY325	12
DLY326	14
DLY327	16
DLY328	14
DLY329	13
DLY330	13
DLY331	14
DLY332	12
DLY333	12
DLY334	14
DLY335	14
DLY336	12
DLY337	12
DLY338	14
DLY339	12
DLY340	13
DLY341	14
DLY342	16
DLY343	14
DLY344	14
DLY345	12
DLY346	12
DLY347	14
DLY348	14
DLY349	13
DLY350	14
DLY351	14
DLY352	14
DLY353	16
DLY354	14
DLY355	14
DLY356	16
DLY357	13
DLY358	14
DLY359	14
DLY360	12
DLY361	14
DLY362	13
DLY363	13
DLY364	13
DLY365	15
DLY366	12
DLY367	15
DLY368	13
DLY369	15
DLY370	11
DLY371	14
DLY372	12
DLY373	14
DLY374	16
DLY375	14
DLY376	14
DLY377	15
DLY378	12
DLY379	14
DLY380	14
DLY381	16
DLY382	16
DLY383	16
DLY384	13
DLY385	12
DLY386	13
DLY387	13
DLY388	11
DLY389	14
DLY390	14
DLY391	14
DLY392	16
DLY393	12
DLY394	13
DLY395	14
DLY396	14
DLY397	12
DLY398	14
DLY399	15
DLY400	14
DLY401	16
DLY402	13
DLY403	14
DLY404	14
DLY405	14
DLY406	14
DLY407	12
DLY408	13
DLY409	15
DLY410	13
DLY411	13
DLY412	14
DLY413	14
DLY414	14
DLY415	14
DLY416	16
DLY417	13
DLY418	16
DLY419	14
DLY420	14
DLY421	16
DLY422	14
DLY423	13
DLY424	12
DLY425	13
DLY426	14
DLY427	13
DLY428	12
DLY429	12
DLY430	14
DLY431	12
DLY432	15
DLY433	14
DLY434	14
DLY435	16
DLY436	15
DLY437	14
DLY438	14
DLY439	14
DLY440	14
DLY441	14
DLY442	12
DLY443	14
DLY444	14
DLY445	15
DLY446	14
DLY447	16
DLY448	15
DLY449	14
DLY450	14
DLY451	14
DLY452	14
DLY453	12
DLY454	14
DLY455	13
DLY456	14
DLY457	14
DLY458	12
DLY459	14
DLY460	14
DLY461	14
DLY462	17
DLY463	14
DLY464	15
DLY465	14
DLY466	15
DLY467	16
DLY468	14
DLY469	16
DLY470	14
DLY471	13
DLY472	14
DLY473	14
DLY474	12
DLY475	14
DLY476	14
DLY477	13
DLY478	13
DLY479	14
DLY480	14
DLY481	15
DLY482	14
DLY483	12
DLY484	16
DLY485	14
DLY486	12
DLY487	13
DLY488	16
DLY489	15
DLY490	14
DLY491	14
DLY492	14
DLY493	14
DLY494	12
DLY495	15
DLY496	12
DLY497	13
DLY498	11
DLY499	12
DLY500	14
DLY501	14
DLY502	16
DLY503	12
DLY504	14
DLY505	12
DLY506	14
DLY507	14
DLY508	15
DLY509	13
DLY510	15
DLY511	14
DLY512	13
DLY513	14
DLY514	12
DLY515	12
DLY516	15
DLY517	14
DLY518	14
DLY519	14
DLY520	16
DLY521	13
DLY522	14
DLY523	14
DLY524	14
DLY525	14
DLY526	16
DLY527	15
DLY528	15
DLY529	13
DLY530	14
DLY531	14
DLY532	12
DLY533	15
DLY534	13
DLY535	12
DLY536	14
DLY537	14
DLY538	15
DLY539	13
DLY540	12
DLY541	14
DLY542	12
DLY543	13
DLY544	14
DLY545	15
DLY546	14
DLY547	14
DLY548	15
DLY549	14
DLY550	13
DLY551	14
DLY552	15
DLY553	14
DLY554	12
DLY555	13
DLY556	12
DLY557	16
DLY558	14
DLY559	14
DLY560	12
DLY561	14
DLY562	15
DLY563	14
DLY564	13
DLY565	13
DLY566	14
DLY567	14
DLY568	13
DLY569	14
DLY570	12
DLY571	14
DLY572	16
DLY573	13
DLY574	14
DLY575	16
DLY576	14
DLY577	14
DLY578	15
DLY579	14
DLY580	12
DLY581	13
DLY582	14
DLY583	13
DLY584	12
DLY585	16
DLY586	12
DLY587	14
DLY588	13
DLY589	13
DLY590	15
DLY591	14
DLY592	14
DLY593	14
DLY594	16
DLY595	14
DLY596	14
DLY597	14
DLY598	16
DLY599	12
DLY600	16
DLY601	15
DLY602	14
DLY603	14
DLY604	14
DLY605	14
DLY606	14
DLY607	14
DLY608	16
DLY609	16
DLY610	16
DLY611	14
DLY612	14
DLY613	12
DLY614	14
DLY615	12
DLY616	12
DLY617	15
DLY618	14
DLY619	14
DLY620	14
DLY621	14
DLY622	14
DLY623	16
DLY624	13
DLY625	12
DLY626	14
DLY627	16
DLY628	14
DLY629	13
DLY630	16
DLY631	12
DLY632	14
DLY633	16
DLY634	12
DLY635	13
DLY636	12
DLY637	15
DLY638	14
DLY639	14
DLY640	13
DLY641	14
DLY642	15
DLY643	14
DLY644	14
DLY645	14
DLY646	12
DLY647	13
DLY648	15
DLY649	13
DLY650	13
DLY651	14
DLY652	14
DLY653	12
DLY654	12
DLY655	16
DLY656	13
DLY657	14
DLY658	15
DLY659	14
DLY660	12
DLY661	12
DLY662	16
DLY663	14
DLY664	12
DLY665	12
DLY666	14
DLY667	15
DLY668	14
DLY669	14
DLY670	14
DLY671	12
DLY672	12
DLY673	15
DLY674	14
DLY675	14
DLY676	12
DLY677	16
DLY678	12
DLY679	13
DLY680	13
DLY681	14
DLY682	14
DLY683	12
DLY684	12
DLY685	14
DLY686	13
DLY687	14
DLY688	16
DLY689	16
DLY690	14
DLY691	13
DLY692	14
DLY693	14
DLY694	12
DLY695	14
DLY696	12
DLY697	14
DLY698	12
DLY699	14
DLY700	14
DLY701	12
DLY702	12
DLY703	14
DLY704	12
DLY705	14
DLY706	14
DLY707	14
DLY708	NA
DLY709	12
DLY710	14
DLY711	16
DLY712	14
DLY713	15
DLY714	14
DLY715	14
DLY716	14
DLY717	13
DLY718	12
DLY719	16
DLY720	14
DLY721	14
DLY722	14
DLY723	16
DLY724	14
DLY725	14
DLY726	16
DLY727	12
DLY728	14
DLY729	12
DLY730	14
DLY731	13
DLY732	15
DLY733	14
DLY734	14
DLY735	13
DLY736	16
DLY737	12
DLY738	14
DLY739	12
DLY740	14
DLY741	12
DLY742	13
DLY743	14
DLY744	13
DLY745	12
DLY746	15
DLY747	14
DLY748	14
DLY749	12
DLY750	14
DLY751	14
DLY752	12
DLY753	14
DLY754	16
DLY755	13
DLY756	12
DLY757	13
DLY758	14
DLY759	16
DLY760	12
DLY761	14
DLY762	16
DLY763	14
DLY764	14
DLY765	14
DLY766	14
DLY767	15
DLY768	14
DLY769	15
DLY770	12
DLY771	16
DLY772	16
DLY773	16
DLY774	14
DLY775	14
DLY776	13
DLY777	14
DLY778	15
DLY779	16
DLY780	14
DLY781	14
DLY782	14
DLY783	14
DLY784	14
DLY785	14
DLY786	12
DLY787	15
DLY788	12
DLY789	14
DLY790	14
DLY791	16
DLY792	14
DLY793	12
DLY794	14
DLY795	14
DLY796	14
DLY797	14
DLY798	15
DLY799	14
DLY800	14
DLY801	14
DLY802	13
DLY803	13
DLY804	14
DLY805	14
DLY806	12
DLY807	12
DLY808	14
DLY809	14
DLY810	14
DLY811	14
DLY812	16
DLY813	14
DLY814	15
DLY815	14
DLY816	16
DLY817	14
DLY818	14
DLY819	16
DLY820	13
DLY821	14
DLY822	15
DLY823	15
DLY824	15
DLY825	14
DLY826	14
DLY827	12
DLY828	13
DLY829	12
DLY830	15
DLY831	16
DLY832	13
DLY833	12
DLY834	14
DLY835	14
DLY836	13
DLY837	14
DLY838	14
DLY839	16
DLY840	14
DLY841	16
DLY842	13
DLY843	14
DLY844	14
DLY845	16
DLY846	15
DLY847	14
DLY848	16
DLY849	14
DLY850	13
DLY851	14
DLY852	16
DLY853	12
DLY854	14
DLY855	14
DLY856	14
DLY857	14
DLY858	14
DLY859	14
DLY860	14
DLY861	16
DLY862	12
DLY863	14
DLY864	15
DLY865	14
DLY866	16
DLY867	14
DLY868	14
DLY869	14
DLY870	12
DLY871	14
DLY872	14
DLY873	14
DLY874	12
DLY875	14
DLY876	13
DLY877	14
DLY878	14
DLY879	13
DLY880	15
DLY881	16
DLY882	14
DLY883	14
DLY884	14
DLY885	15
DLY886	14
DLY887	12
DLY888	14
DLY889	13
DLY890	14
DLY891	14
DLY892	14
DLY893	14
DLY894	12
DLY895	13
DLY896	16
DLY897	14
DLY898	13
DLY899	14
DLY900	NA
DLY901	16
DLY902	14
DLY903	14
DLY904	13
DLY905	16
DLY906	13
DLY907	14
DLY908	15
DLY909	14
DLY910	12
DLY911	15
DLY912	14
DLY913	15
DLY914	14
DLY915	15
DLY916	14
DLY917	14
DLY918	13
DLY919	14
DLY920	14
DLY921	14
DLY922	14
DLY923	14
DLY924	14
DLY925	16
DLY926	14
DLY927	14
DLY928	14
DLY929	14
DLY930	13
DLY931	13
DLY932	15
DLY933	14
DLY934	14
DLY935	16
DLY936	14
DLY937	14
DLY938	14
DLY939	12
DLY940	16
DLY941	13
DLY942	16
DLY943	14
DLY944	13
DLY945	14
DLY946	13
DLY947	12
DLY948	14
DLY949	12
DLY950	13
DLY951	14
DLY952	16
DLY953	12
DLY954	14
DLY955	15
DLY956	14
DLY957	14
DLY958	14
DLY959	12
DLY960	16
DLY961	14
DLY962	14
DLY963	14
DLY964	12
DLY965	14
DLY966	14
DLY967	13
DLY968	14
DLY969	14
DLY970	13
DLY971	14
DLY972	15
DLY973	14
DLY974	13
DLY975	14
DLY976	14
DLY977	12
DLY978	12
DLY979	14
DLY980	15
DLY981	16
DLY982	16
DLY983	15
DLY984	12
DLY985	14
DLY986	16
DLY987	12
DLY988	14
DLY989	13
DLY990	12
DLY991	13
DLY992	14
DLY993	15
DLY994	13
DLY995	14
DLY996	14
DLY997	14
DLY998	14
DLY999	14
DLY1000	14
DLY1001	16
DLY1002	13
DLY1003	16
DLY1004	14
DLY1005	14
DLY1006	12
DLY1007	12
DLY1008	12
DLY1009	12
DLY1010	14
DLY1011	12
DLY1012	13
DLY1013	14
DLY1014	16
DLY1015	14
DLY1016	11
DLY1017	12
DLY1018	14
DLY1019	13
DLY1020	14
DLY1021	14
DLY1022	15
DLY1023	14
DLY1024	12
DLY1025	12
DLY1026	14
DLY1027	13
DLY1028	14
DLY1029	12
DLY1030	15
DLY1031	15
DLY1032	14
DLY1033	14
DLY1034	14
DLY1035	13
DLY1036	14
DLY1037	14
DLY1038	14
DLY1039	14
DLY1040	14
DLY1041	14
DLY1042	14
DLY1043	13
DLY1044	12
DLY1045	14
DLY1046	12
DLY1047	14
DLY1048	13
DLY1049	14
DLY1050	12
DLY1051	16
DLY1052	13
DLY1053	14
DLY1054	12
DLY1055	14
DLY1056	12
DLY1057	13
DLY1058	15
DLY1059	12
DLY1060	12
DLY1061	13
DLY1062	12
DLY1063	14
DLY1064	16
DLY1065	15
DLY1066	14
DLY1067	13
DLY1068	16
DLY1069	14
DLY1070	14
DLY1071	14
DLY1072	14
DLY1073	12
DLY1074	16
DLY1075	14
DLY1076	12
DLY1077	14
DLY1078	14
DLY1079	14
DLY1080	14
DLY1081	13
DLY1082	13
DLY1083	16
DLY1084	14
DLY1085	16
DLY1086	14
DLY1087	12
DLY1088	14
DLY1089	14
DLY1090	16
DLY1091	14
DLY1092	12
DLY1093	16
DLY1094	14
DLY1095	14
DLY1096	14
DLY1097	12
DLY1098	16
DLY1099	14
DLY1100	12
DLY1101	14
DLY1102	14
DLY1103	14
DLY1104	14
DLY1105	14
DLY1106	14
DLY1107	14
DLY1108	14
DLY1109	14
DLY1110	16
DLY1111	14
DLY1112	14
DLY1113	NA
DLY1114	14
DLY1115	14
DLY1116	14
DLY1117	13
DLY1118	14
DLY1119	14
DLY1120	14
DLY1121	15
DLY1122	12
DLY1123	16
DLY1124	12
DLY1125	14
DLY1126	13
DLY1127	12
DLY1128	14
DLY1129	14
DLY1130	14
DLY1131	14
DLY1132	15
DLY1133	10
DLY1134	14
DLY1135	16
DLY1136	14
DLY1137	14
DLY1138	14
DLY1139	14
DLY1140	14
DLY1141	12
DLY1142	14
DLY1143	NA
DLY1144	13
DLY1145	14
DLY1146	14
DLY1147	14
DLY1148	12
DLY1149	16
DLY1150	12
DLY1151	16
DLY1152	16
DLY1153	14
DLY1154	13
DLY1155	14
DLY1156	14
DLY1157	14
DLY1158	14
DLY1159	12
DLY1160	16
DLY1161	14
DLY1162	14
DLY1163	14
DLY1164	16
DLY1165	12
DLY1166	13
DLY1167	16
DLY1168	16
DLY1169	14
DLY1170	14
DLY1171	14
DLY1172	14
DLY1173	12
DLY1174	14
DLY1175	14
DLY1176	14
DLY1177	14
DLY1178	16
DLY1179	14
DLY1180	16
DLY1181	12
DLY1182	16
DLY1183	14
DLY1184	14
DLY1185	12
DLY1186	16
DLY1187	14
DLY1188	16
DLY1189	12
DLY1190	14
DLY1191	14
DLY1192	12
DLY1193	16
DLY1194	14
DLY1195	16
DLY1196	14
DLY1197	16
DLY1198	14
DLY1199	12
DLY1200	14
DLY1201	14
DLY1202	14
DLY1203	15
DLY1204	14
DLY1205	14
DLY1206	14
DLY1207	12
DLY1208	14
DLY1209	14
DLY1210	14
DLY1211	14
DLY1212	12
DLY1213	14
DLY1214	16
DLY1215	14
DLY1216	12
DLY1217	16
DLY1218	12
DLY1219	14
DLY1220	14
DLY1221	16
DLY1222	14
DLY1223	14
DLY1224	14
DLY1225	14
DLY1226	14
DLY1227	16
DLY1228	14
DLY1229	14
DLY1230	14
DLY1231	12
DLY1232	14
DLY1233	12
DLY1234	12
DLY1235	12
DLY1236	16
DLY1237	16
DLY1238	17
DLY1239	14
DLY1240	14
DLY1241	14
DLY1242	14
DLY1243	14
DLY1244	14
DLY1245	12
DLY1246	14
DLY1247	14
DLY1248	14
DLY1249	16
DLY1250	12
DLY1251	13
DLY1252	13
DLY1253	14
DLY1254	16
DLY1255	16
DLY1256	13
DLY1257	14
DLY1258	14
DLY1259	14
DLY1260	16
DLY1261	12
DLY1262	14
DLY1263	15
DLY1264	14
DLY1265	12
DLY1266	12
DLY1267	13
DLY1268	14
DLY1269	14
DLY1270	14
DLY1271	14
DLY1272	14
DLY1273	14
DLY1274	12
DLY1275	12
DLY1276	14
DLY1277	14
DLY1278	14
DLY1279	14
DLY1280	14
DLY1281	14
DLY1282	12
DLY1283	14
DLY1284	16
DLY1285	16
DLY1286	12
DLY1287	14
DLY1288	12
DLY1289	14
DLY1290	14
DLY1291	14
DLY1292	14
DLY1293	14
DLY1294	14
DLY1295	13
DLY1296	13
DLY1297	14
DLY1298	14
DLY1299	14
DLY1300	16
DLY1301	14
DLY1302	14
DLY1303	12
DLY1304	14
DLY1305	14
DLY1306	14
DLY1307	16
DLY1308	14
DLY1309	15
DLY1310	13
DLY1311	14
DLY1312	14
DLY1313	14
DLY1314	16
DLY1315	15
DLY1316	12
DLY1317	14
DLY1318	14
DLY1319	14
DLY1320	16
DLY1321	16
DLY1322	14
DLY1323	14
DLY1324	14
DLY1325	14
DLY1326	14
DLY1327	12
DLY1328	14
DLY1329	14
DLY1330	12
DLY1331	16
DLY1332	13
DLY1333	14
DLY1334	15
DLY1335	14
DLY1336	14
DLY1337	12
DLY1338	12
DLY1339	14
DLY1340	15
DLY1341	12
DLY1342	14
DLY1343	12
DLY1344	12
DLY1345	13
DLY1346	14
DLY1347	14
DLY1348	14
DLY1349	14
DLY1350	12
DLY1351	12
DLY1352	14
DLY1353	14
DLY1354	14
DLY1355	16
DLY1356	13
DLY1357	14
DLY1358	13
DLY1359	14
DLY1360	14
DLY1361	14
DLY1362	16
DLY1363	12
DLY1364	12
DLY1365	13
DLY1366	16
DLY1367	12
DLY1368	14
DLY1369	14
DLY1370	14
DLY1371	13
DLY1372	16
DLY1373	14
DLY1374	14
DLY1375	14
DLY1376	12
DLY1377	17
DLY1378	14
DLY1379	14
DLY1380	14
DLY1381	14
DLY1382	16
DLY1383	12
DLY1384	16
DLY1385	16
DLY1386	14
DLY1387	14
DLY1388	14
DLY1389	15
DLY1390	14
DLY1391	12
DLY1392	14
DLY1393	12
DLY1394	14
DLY1395	14
DLY1396	15
DLY1397	14
DLY1398	16
DLY1399	14
DLY1400	13
DLY1401	16
DLY1402	12
DLY1403	12
DLY1404	14
DLY1405	14
DLY1406	14
DLY1407	14
DLY1408	14
DLY1409	16
DLY1410	13
DLY1411	12
DLY1412	13
DLY1413	14
DLY1414	12
DLY1415	13
DLY1416	12
DLY1417	15
DLY1418	13
DLY1419	15
DLY1420	14
DLY1421	16
DLY1422	12
DLY1423	14
DLY1424	12
DLY1425	12
DLY1426	16
DLY1427	12
DLY1428	14
DLY1429	12
DLY1430	14
DLY1431	14
DLY1432	14
DLY1433	12
DLY1434	13
DLY1435	14
DLY1436	14
DLY1437	16
DLY1438	14
DLY1439	12
DLY1440	13
DLY1441	16
DLY1442	14
DLY1443	16
DLY1444	16
DLY1445	12
DLY1446	15
DLY1447	15
DLY1448	14
DLY1449	16
DLY1450	14
DLY1451	14
DLY1452	14
DLY1453	14
DLY1454	14
DLY1455	12
DLY1456	14
DLY1457	12
DLY1458	16
DLY1459	12
DLY1460	13
DLY1461	16
DLY1462	14
DLY1463	13
DLY1464	16
DLY1465	14
DLY1466	16
DLY1467	14
DLY1468	14
DLY1469	14
DLY1470	13
DLY1471	14
DLY1472	14
DLY1473	16
DLY1474	14
DLY1475	12
DLY1476	16
DLY1477	14
DLY1478	13
DLY1479	14
DLY1480	14
DLY1481	14
DLY1482	12
DLY1483	14
DLY1484	14
DLY1485	15
DLY1486	14
DLY1487	14
DLY1488	13
DLY1489	14
DLY1490	13
DLY1491	14
DLY1492	13
DLY1493	14
DLY1494	14
DLY1495	14
DLY1496	12
DLY1497	14
DLY1498	14
DLY1499	12
DLY1500	14
DLY1501	15
DLY1502	14
DLY1503	14
DLY1504	16
DLY1505	12
DLY1506	14
DLY1507	14
DLY1508	14
DLY1509	12
DLY1510	12
DLY1511	14
DLY1512	12
DLY1513	14
DLY1514	12
DLY1515	16
DLY1516	12
DLY1517	16
DLY1518	14
